# Supplementary material for: Chemomodulatory Effect of the Marine-Derived Metabolite “Terrein” on the Anticancer Properties of Gemcitabine in Colorectal Cancer Cells
Source: Mar Drugs. 2023 Apr 26;21(5):271. doi: 10.3390/md21050271 (PMC10221861; doi:10.3390/md21050271)
Supplement: Supplementary file 1 [file marinedrugs-21-00271-s001.zip]

Archive with 1 entries (1 files):
- marinedrugs-2335180-supplementary.pdf
